# Supplementary material for: An Optimized Single Nucleotide Polymorphism-Based Detection Method Suggests That Allelic Variants in the 3’ Untranslated Region of RRAS2 Correlate with Treatment Response in Chronic Lymphocytic Leukemia Patients
Source: Cancers (Basel). 2023 Jan 19;15(3):644. doi: 10.3390/cancers15030644 (PMC9913312; doi:10.3390/cancers15030644)
Supplement: Supplementary file 1 [file cancers-15-00644-s001.zip]

Archive with 1 entries (1 files):
- cancers-2099819-supplementary.xlsx
