# Supplementary material for: An Optimized Single Nucleotide Polymorphism-Based Detection Method Suggests That Allelic Variants in the 3’ Untranslated Region of RRAS2 Correlate with Treatment Response in Chronic Lymphocytic Leukemia Patients
Source: Cancers (Basel). 2023 Jan 19;15(3):644. doi: 10.3390/cancers15030644 (PMC9913312; doi:10.3390/cancers15030644)
Supplement: Supplementary file 1 [file cancers-15-00644-s001.zip › cancers-2099819-supplementary.xlsx]

## Sheet: patient samples
Patient	Treatment	Treatment (If applicable)	Time under Treatment (months)	Time between Readings (Months)	Age (on analysis date)	Leukocyte count /mm^3 (x10^6)	Lymphocyte count /mm^3 (x10^6)	Platelet count /mm^3 (x10^3)	% CD19	%CD19+CD23+	%CD19+CD5+	IGHV mutation	Sex	G124C SNP in 3'UTR
Patient 1	YES	Ibrutinib	-	-	78	55.33	50.21	76	95.1	91.1	94.8	YES	F	GC
Patient 2	YES	Ibrutinib	-	-	78	237.02	229.51	198	91.2	84.4	94.6	NO	M	GG
Patient 3	YES	Ibrutinib	96.8667	-	79	145	135	88.6	-	-	-	NO	F	GG
Patient 4	YES	Ibrutinib	24.0667	-	74	5.52	1.69	140	-	-	-	YES	F	GC
Patient 5	YES	Ibrutinib	3.5	-	69	3.9	2.27	167	-	-	-	NO	F	CC
Patient 6	YES	Ibrutinib	2.83333	-	81	18.87	11.74	158	-	-	-	NO	M	CC
Patient 7	YES	Ibrutinib	6.33333	-	63	4.63	2.5	128	-	-	-	NO	F	GG
Patient 8	YES	Ibrutinib	0.5	-	87	235	216	66.8	-	-	-	YES	M	GG
Patient 9	YES	Ibrutinib	45.2333	-	76	136.7	68	210	-	-	-	NO	F	GG
Patient 10	YES	Ibrutinib	25.9	-	71	6.87	1.94	235	6.1	2.26333	5.93667	NO	M	GC
Patient 11	YES	Ibrutinib	32.4667	-	82	5.4	1.25	210	60.75	59.3	60.3	YES	M	GG
Patient 12	YES	Ibrutinib	58.8333	-	72	43.57	30.17	177	81.4	77.35	80.55	NO	M	GC
Patient 13	YES	Ibrutinib	12.8667	-	71	7.54	0.58	205	8.64	7.95	8.395	NO	M	CC
Patient 14	YES	Ibrutinib	41.5667	-	55	16.52	11.97	150	78.35	78.35	78.25	YES	M	GC
Patient 15	YES	Ibrutinib	10.5333	-	54	5.84	3.25	120	4.95	2.07	0.865	NO	F	GC
Patient 16	YES	Ibrutinib	8.66667	-	73	7.73	5.48	242	34.35	32.05	33.55	NO	M	GG
Patient 17	YES	Ibrutinib	5.56667	-	81	-	-	-	74.45	41.75	73.65	NO	F	GC
Patient 18 R1	NO	-	2 days	18.9	81	45.9	41.1	165	-	-	-	YES	M	GG
Patient 18 R2	YES	Rituximab			83	19.97	11.58	147	-	-	-	YES	M	GC
Patient 19 R1	NO	-	6	40.3333	73	75.4	62.2	379	-	-	-	YES	F	GG
Patient 19 R2	YES	Ibrutinib			76	33.83	28.44	315	-	-	-	YES	F	GG
Patient 19 R3	YES	Ibrutinib	-	-	76	-	-	-	-	-	-	-	F	GG
Patient 20 R1	NO	-	32	31.9	76	15.69	11.37	148	-	-	-	NO	M	GC
Patient 20 R2	YES	Ibrutinib			79	25.24	7.55	129	-	-	-	NO	M	GC
Patient 21 R1	NO	-	28	28	52	326	313	108	-	-	-	NO	M	GC
Patient 21 R2	YES	Ibrutinib			54	6.96	4.02	164	-	-	-	NO	M	GC
Patient 22 R1	NO	-	11	17.9667	52	24.73	18.21	224	-	-	-	NO	M	GG
Patient 22 R2	YES	Ibrutinib			54	10.88	2.86	305	-	-	-	NO	M	GG
Patient 23 R1	NO	-	14	14	45	4.66	1.22	256	-	-	-	NO	M	GC
Patient 23 R2	YES	Ibrutinib			46	4.91	1.67	242	-	-	-	NO	M	GC
Patient 24 R1	NO	-	-	5.86667	51	67.69	55.7	61	-	-	-	NO	M	GG
Patient 24 R2	YES	Ibrutinib			52	60.62	52.39	107	-	-	-	NO	M	GG
Patient 25 R1	NO	-	6	6.5	75	10.07	4.68	81	-	-	-	NO	M	GC
Patient 25 R2	YES	Ibrutinib			75	8.46	3.71	77	-	-	-	NO	M	GC
Patient 26 R1	NO	-	-	2.1	56	14.89	8.42	233	-	-	-	NO	M	CC
Patient 26 R2	YES	Ibrutinib			56	4.46	1.71	186	-	-	-	NO	M	CC
Patient 27 R1	NO	-	-	23.5333	77	141	129	230	-	-	-	YES	F	GG
Patient 27 R2	NO	-			79	219.97	208.14	221	-	-	-	YES	F	GG
Patient 28 R1	NO	-	-	11.9	49	11.1	7.35	142	-	-	-	NO	M	GG
Patient 28 R2	NO	-			50	42.31	38.56	94	-	-	-	NO	M	GG
Patient 29 R1	NO	-	-	9.33333	74	118	110	121	-	-	-	NO	F	GG
Patient 29 R2	NO	-			75	243.69	237	54	-	-	-	NO	F	-
Patient 30 R1	NO	-	-	12.6333	86	63.3	59.1	107	-	-	-	YES	M	CC
Patient 30 R2	NO	-			87	49.2	45.4	133	-	-	-	YES	M	CC
Patient 31 R1	NO	-	-	10.7333	74	111	106	140	-	-	-	YES	M	GG
Patient 31 R2	NO	-			75	128	115	170	-	-	-	YES	M	GG
